# Supplementary material for: Sterol homeostasis requires regulated degradation of squalene monooxygenase by the ubiquitin ligase Doa10/Teb4
Source: eLife. 2013 Jul 23;2:e00953. doi: 10.7554/eLife.00953 (PMC3721249; doi:10.7554/eLife.00953)
Supplement: Supplementary file 1. — DOI: http://dx.doi.org/10.7554/eLife.00953.013 [file elife00953s001.xlsx]

## Sheet: Supplementary file 1A
Yeast strains used in this study
Strain	Genotype
BY4741	Mat a ura3∆0 his3∆1 leu2∆0 met15∆0
BY4742	Mat α ura3∆0 his3∆1 leu2∆0 lys2∆0
FY251	Mata ura3-52 his3∆200 leu2∆1 trp1∆63
yPC1577	Mat a ura3∆0 his3∆1 leu2∆0 met15∆0 doa10::KANR
yPC1614	Mata ura3-52 his3∆200 leu2∆1 trp1∆63 cdc48-3 TS
yPC1849	Mata ura3-52 his3∆200 leu2∆1 trp1∆63 npl4-1
yPC2250	Mata ura3-52 his3∆200 leu2∆1 trp1∆63 ubc7::KANR
yPC3043	Mat a ura3∆0 his3∆1 leu2∆0 met15∆0 ubc6::KANR
yPC4170	Mat a ura3∆0 his3∆1 leu2∆0 met15∆0 are1::KANR are2::HYGB
yPC5129	Mata ura3-52 his3∆200 leu2∆1 trp1∆63 < PRC1pr-Flag-PCA11-382-DHFR-HA, URA, CEN>
yPC5447	Mat α his3∆1 leu2∆0 lys2∆0 ura3∆0 doa10::KANR
yPC5448	Mat α his3∆1 leu2∆0 lys2∆0 ura3∆0 ubc6::KANR
yPC5686	Mata ura3-52 his3∆200 leu2∆1 trp1∆63 < PRC1pr-Vma12-NDC10C’ 902-956-3HA , URA, CEN >
yPC5928	Mat α his3∆1 leu2∆0 lys2∆0 ura3∆0 ubc7::KANR
yPC5929	Mat α his3∆1 leu2∆0 lys2∆0 ura3∆0 usa1::KANR
yPC5930	Mat α his3∆1 leu2∆0 lys2∆0 ura3∆0 hrd1::KANR
yPC5931	Mat α his3∆1 leu2∆0 lys2∆0 ura3∆0 der1::KANR
yPC5939	Mat a ura3∆0 his3∆1 leu2∆0 met15∆0 are1::KANR are2::HYGB doa10::HIS
yPC6136	Mat? are1::KANR are2::HYGB ubc7::HIS
yPC6204	Mat? are1::KANR are2::HYGB hrd1::HIS
yPC6342	Mat? are1::KANR are2::HYGB hrd1::KANR doa10::HIS
yPC6062	Mat a ura3∆0 his3∆1 leu2∆0 met15∆0, NAT-GADPHp-HA-ERG1
yPC6063	Mat a ura3∆0 his3∆1 leu2∆0 met15∆0 doa10::KANR, NAT-GADPHp-HA-ERG1
yPC6065	Mat α his3∆1 leu2∆0 lys2∆0 ura3∆0 hrd1::HIS , NAT-GADPHp-HA-ERG1
yPC6142	Mat? doa10::HIS Erg11DAmP
yPC6310	Mat a ura3∆0 his3∆1 leu2∆0 met15∆0 Erg11DAmP
yPC6475	Mat α his3∆1 leu2∆0 lys2∆0 ura3∆0 NAT-pGal-HA-Erg1
yPC6506	Mat α his3∆1 leu2∆0 lys2∆0 ura3∆0 NAT-pGal-HA-Erg1 <pRS306,CEN, URA>
yPC6507	Mat α his3∆1 leu2∆0 lys2∆0 ura3∆0 NAT-pGal-HA-Erg1 <Erg1,CEN, URA>
yPC6509	Mat α his3∆1 leu2∆0 lys2∆0 ura3∆0 NAT-pGal-HA-Erg1 <Erg1 K360R/K311R, CEN, URA>
yPC6550	Mat α his3∆1 leu2∆0 lys2∆0 ura3∆0 NAT-pGal-HA-Erg1 <Erg1 K311R, CEN, URA>
yPC6551	Mat α his3∆1 leu2∆0 lys2∆0 ura3∆0 NAT-pGal-HA-Erg1 <Erg1 K360R, CEN, URA>
yPC6552	Mat α his3∆1 leu2∆0 lys2∆0 ura3∆0 NAT-pGal-HA-Erg1 <Erg1K278R- K284R, CEN, URA>
yPC6736	Mat α his3∆1 leu2∆0 lys2∆0 ura3∆0 NAT-pGal-HA-Erg1 <Erg1K278/284/311/360R, CEN, URA>
yPC6645	Mat a ura3∆0 his3∆1 leu2∆0 met15∆0 Erg1(K360R)
yPC6647	Mat a ura3∆0 his3∆1 leu2∆0 met15∆0 Erg1(K311R)
yPC6648	Mat a ura3∆0 his3∆1 leu2∆0 met15∆0 Erg1(K278/284R)
yPC6702	Mat a ura3∆0 his3∆1 leu2∆0 met15∆0 Erg1(K278/284/311/360R)
yPC6649	Mat a ura3∆0 his3∆1 leu2∆0 met15∆0 doa10::KANR Erg1(K278/284/311/360R)
yPC6613	Mat a ura3∆0 his3∆1 leu2∆0 met15∆0 NAT-GADPHp-Erg1-HIS
yPC6612	Mat a ura3∆0 his3∆1 leu2∆0 met15∆0 NAT-GADPHp-Erg1(K311R)-HIS
yPC6614	Mat a ura3∆0 his3∆1 leu2∆0 met15∆0 NAT-GADPHp-Erg1(K360R)-HIS
yPC6725	Mat a ura3∆0 his3∆1 leu2∆0 met15∆0 NAT-GADPHp-Erg1(K278/284R)-HIS
yPC6713	Mat a ura3∆0 his3∆1 leu2∆0 met15∆0 NAT-GADPHp-Erg1(K278/284/311/360R)-HIS
yPC6060	Mat a ura3∆0 his3∆1 leu2∆0 met15∆0 doa10::KANR NAT-GADPHp-Erg1
yPC6681	Mat? are1::KANR are2::HYGB NAT-GADPHp-Erg1-HIS
yPC6683	Mat? are1::KANR are2::HYGB NAT-GADPHp-(K311R)-HIS
yPC6685	Mat? are1::KANR are2::HYGB NAT-GADPHp-Erg1(K360R)-HIS

## Sheet: Supplementary file 1B
Plasmids used in this study
Name	Insert/Gene	Primers used	Vector	Source
pRS316			pRS316 (CEN, URA, AmpR)
pPC943	Erg1	1238+1239	pRS316	This study
pPC980	Erg1 (K311R)	1314	pRS316	This study
pPC981	Erg1 (K360R)	1315	pRS316	This study
pPC989	Erg1 (K278R- K284R)	1375	pRS316	This study
pPC990	Erg1 (K278/284/311/360R)	1376	pRS316	This study
pPC860	PRC1pr-Flag-PCA11-382-DHFR-HA		pRS316	This study
pPC926	PRC1pr-Vma12-NDC10902-956-3HA		pRS316	This study
pPC995	Erg1	1244+1239	pRS303	This study
pPC998	Erg1 (K278R- K284R)	1244+1239	pRS303	This study
pPC999	Erg1 (K278/284/311/360R)	1244+1239	pRS303	This study
pPC1002	Erg1 (K311R)	1244+1239	pRS303	This study
pPC1003	Erg1 (K360R)	1244+1239	pRS303	This study
	TEB4-Myc		pcDNA3.1	Hassink et al., 2005
	TEB4C9A-Myc		pcDNA3.1	Hassink et al., 2005

## Sheet: Supplementary file 1C
Primers used in this study
Number	Name	Sequence	Description
1238	ERG1Not1	CGCGGTGGCGGCCGCGTGGTTCAGGGCACTCTACG	F primer 500bp upstream of ATG to clone Erg1 promoter (NotI site)
1239	ERG1terXhoI	CTATTGTACTCGAGGAAGTAATATCGTTAATTGATAACCG	R primer to clone Erg1 with its own terminator 200bp after stop codon
1242	Erg1S1	GAACAATTGAAAAAAAAAAATCACAGAAAAACATATCGAGAAAAGGGTCATGCGTACGCTGCAGGTCGAC	N-terminal tagging or promoter replacement
1243	Erg1S4	GTAATTGTGTTGTCGGCATTAATCAATTCAGGTGCAACGTTAACAGCAGACATCGATGAATTCTCTGTCG	N-terminal tagging or promoter replacement
1244	Erg1XbaIF	TGGTAATGTCTAGAACAAGGTCTTGGAAGACAGC	F primer 250bp upstream the unique EcoRI site
1314	Erg1K311R	CATTTGATGAAGCCGTCAGCCAAGGTAGATTTAGAGCTATGCCAAACTCCTACTTG	primer to mutate lysine 311 to arginine
1315	Erg1K360R	GTTTGCATGATGTTGTCTTGTTGATTAGAAAAATAGGTGACCTAGACTTCAGCG	primer to mutate lysine 360 to arginine
1375	Erg1K278,284R	GAATCCTTTGTGCTTACAACTCTCCAAgGGTCCCAGCTGATATCAgGAGTTGGATGATTAAGGATGTC	primer to mutate lysine 278 and 284 to arginine
1376	Erg1K360,361R	CATGATGTTGTCTTGTTGATTAgGAgAATAGGTGACCTAGACTTCAGCGACCGTG	primer to mutate lysine 360 and 361 to arginine
1282	Erg11dampF	GGTCCAGCCAAGATCATCTGGGAAAAGAGAAATCCAGAACAAAAGATCTAACGGATCCCCGGGTTAATTAA	R primer to produce DamP clone of Erg11
1283	Erg11dampR	GTGTGGCGATAAGGCCCACGTGAATGTACAACTTCTCTCTTTTTCTGGAATTCGAGCTCGTTTAAAC	F primer to produce DamP clone of Erg11
1421	March6qPCRF	Gctgttgctttccctgtgtg	Primer for real-time PCR
1422	March6qPCRR	agttcacgagtcgttgaccc	Primer for real-time PCR
1423	SMqPCR-F	AGGAGGCGCAGAAAAGGAAC	Primer for real-time PCR
1424	SMqPCR-R	GGAAAGCACAGCTGCCAAAG	Primer for real-time PCR
1425	o3 HPRT1	GGTCCTtttcaccagcaagct	Primer for real-time PCR
1426	o5 HPRT1	TGACACTGGCAAAACAATGCA	Primer for real-time PCR
